# Supplementary material for: The Final (Oral Ebola) Vaccine Trial on Captive Chimpanzees?
Source: Sci Rep. 2017 Mar 9;7:43339. doi: 10.1038/srep43339 (PMC5344013; doi:10.1038/srep43339)
Supplement: Supplementary Dataset S1 [file srep43339-s1.xls]

## Sheet: Sheet1
Group	Patient	Birthdate	Sex	Prestudy 8/4/2015	Day 0 8/12/2015	Day 7 8/19/2015	Day 14 8/26/2015	Day 28 9/9/2015
1 (IM)	A192E Chp	1985-07-27	Male	65.11	65.07	67.09	65.9	67.03	-2.94886
1 (IM)	A185F Chp	1985-01-17	Male	69.29	68.69	69.78	68.36	68.32	1.39991
1 (IM)	90A015 Chp	1990-12-23	Female	61.9	59.76	60.56	58.4	60.2	2.74637
1 (IM)	89A015 Chp	1989-09-30	Female	72.67	68.41	67.89	65.9	66.74	8.16018
2 (PO)	97A012 Chp	1997-10-03	Male	60.25	61.22	61.36	62.56	64.57	-7.17012
2 (PO)	98A003 Chp	1998-01-30	Male	67.93	67.01	66.75	65.94	67.65	0.412189
2 (PO)	A255B Chp	1985-04-25	Male	85.41	82.76	81.49	80.13	80.1	6.21707
2 (PO)	97A006 Chp	1997-09-08	Female	60.95	58.25	57.01	56.15	55.38	9.13864
2 (PO)	A247D Chp	1986-06-10	Female	66.75	65.57	64.73	64.89	64.28	3.70037
2 (PO)	A208H Chp	1987-08-16	Female	87.09	84.09	85.6	86.31	87.18	-0.103341
