# Supplementary material for: The Final (Oral Ebola) Vaccine Trial on Captive Chimpanzees?
Source: Sci Rep. 2017 Mar 9;7:43339. doi: 10.1038/srep43339 (PMC5344013; doi:10.1038/srep43339)
Supplement: Supplementary Dataset S2 [file srep43339-s2.xls]

## Sheet: Sheet1
																AUTOMATED DIFF
Group	Patient	Birthdate	Sex	Timepoint	Coll. date	WBC	RBC	Hemoglobin	Hematocrit	MCV	MCH	MCHC	RDW	Platelet Ct.	MPV	Neut %	Lymph %	Mono %	Eos %	Baso %	Neut #	Lymph #	Mono #	Eos #	Baso #
1 (IM)	A192E Chp	1985-07-27	Male	Prestudy	2015-08-04	10.3	5.31	14.1	43	80.9	26.5	32.7	14.3	193	9	75.8	21	3	0	0.2	7.8	2.2	0.3	0	0
				Day 0	2015-08-12	10.3	5.22	13.9	42.3	81.1	26.6	32.9	14.3	197	9.8	73.7	22.2	2.5	1.4	0.2	7.6	2.3	0.3	0.1	0
				Day 7	2015-08-19	12.2	5.3	14.1	42.8	80.8	26.7	33	14.3	188	10.1	63.1	28.5	6.3	2	0.1	7.7	3.5	0.8	0.2	0
				Day 14	2015-08-26	8.6	5.14	13.6	41.4	80.6	26.5	32.8	14.6	160	9.4	51.9	37	5.6	5.3	0.2	4.4	3.2	0.5	0.5	0
				Day 28	2015-09-09	9.3	5.3	13.9	42.7	80.5	26.3	32.7	14.8	168	9.5	46.7	41.7	5.4	6	0.2	4.4	3.9	0.5	0.6	0
1 (IM)	A185F Chp	1985-01-17	Male	Prestudy	2015-08-04	9.6	5.06	13.4	40.7	80.4	26.5	33	16.1	168	11.6	75.2	20.2	4.5	0	0.1	7.2	1.9	0.4	0	0
				Day 0	2015-08-12	11.1	5.12	13.6	41	80	26.5	33.1	15.9	174	11.5	69.7	23.6	6.4	0.2	0.1	7.8	2.6	0.7	0	0
				Day 7	2015-08-19	15.3	4.96	13.2	40.5	81.8	26.7	32.6	15.6	165	11.9	78.8	15.1	5.6	0.3	0.2	12	2.3	0.9	0	0
				Day 14	2015-08-26	13.4	4.79	12.8	38.8	80.9	26.6	32.9	15.7	167	11.1	80.2	12.8	5.6	1.2	0.2	10.8	1.7	0.7	0.2	0
				Day 28	2015-09-09	17.1	4.69	12.4	38.1	81.2	26.5	32.6	15.3	177	10.9	78.8	15.2	5.9	0	0.1	13.5	2.6	1	0	0
1 (IM)	90A015 Chp	1990-12-23	Female	Prestudy	2015-08-04	18	4.53	11.3	34.9	77.1	25	32.5	15.4	197	11.2	83.7	14.1	2.1	0	0.1	15	2.5	0.4	0	0
				Day 0	2015-08-12	16.2	4.47	11.1	34.4	76.9	25	32.5	15.9	217	11.4	77.9	18.6	3	0.2	0.3	12.6	3	0.5	0	0.1
				Day 7	2015-08-19	11.6	4.37	10.9	34.2	78.2	24.8	31.7	16	210	11.6	71.6	24.5	3.7	0	0.2	8.3	2.9	0.4	0	0
				Day 14	2015-08-26	18.6	4.53	11.3	35.4	78.1	25	31.9	16.3	226	11.7	86.6	10.5	2.7	0	0.2	16.2	2	0.5	0	0
				Day 28	2015-09-09	16	4.57	11.4	35.6	77.8	25.1	32.2	16.1	213	11.5	78	18.6	3.2	0	0.2	12.5	3	0.5	0	0
1 (IM)	89A015 Chp	1989-09-30	Female	Prestudy	2015-08-04	14.5	5.42	12.2	39	72	22.5	31.2	15.6	197	11.4	77	15.7	3.7	3.4	0.2	11.1	2.3	0.5	0.5	0
				Day 0	2015-08-12	15	4.82	10.7	34.5	71.7	22.2	30.9	15.2	321	10	69.2	23.8	5.7	1.2	0.1	10.4	3.6	0.9	0.2	0
				Day 7	2015-08-19	14.8	4.84	10.8	35.2	72.7	22.3	30.6	15.6	254	10.5	79.1	16.4	3.5	0.8	0.2	11.7	2.4	0.5	0.1	0
				Day 14	2015-08-26	13.3	4.72	10.6	34.3	72.8	22.4	30.8	15.6	193	11.3	81	14.2	4.6	0	0.2	10.7	1.9	0.6	0	0
				Day 28	2015-09-09	14.1	4.73	10.6	34.7	73.3	22.5	30.7	16	230	10.6		N/A	N/A	N/A	N/A			N/A	N/A	N/A
2 (PO)	97A012 Chp	1997-10-03	Male	Prestudy	2015-08-04	6.7	5.19	14.3	43.2	83.2	27.6	33.2	14.2	150*	9.6	61.5	31.6	5.4	1.2	0.3	4.1	2.1	0.4	0.1	0
				Day 0	2015-08-12	9.5	5.07	14	42.5	83.8	27.6	33	14.1	166	9.5	69.6	26.3	3.5	0.5	0.1	6.6	2.5	0.3	0	0
				Day 7	2015-08-19	10.9	5.03	13.9	42.1	83.8	27.6	32.9	14.2	157	9.3	78.5	17	3.8	0.4	0.3	8.6	1.9	0.4	0	0
				Day 14	2015-08-26	7.9	4.95	13.9	41.3	83.4	28.1	33.6	14.2	140	10.1	74.2	21.9	2.4	0.3	1.2	5.9	1.7	0.2	0	0.1
				Day 28	2015-09-09	9.4	4.95	13.8	41.4	83.8	27.9	33.3	15	163	9.3	77.8	17.8	2.9	1.2	0.3	7.3	1.7	0.3	0.1	0
2 (PO)	98A003 Chp	1998-01-30	Male	Prestudy	2015-08-04	8.6	5.98	15.6	47.9	80.1	26.1	32.6	15.7	164*¹	11.1	66.2	28.6	4.6	0.5	0.1	5.7	2.5	0.4	0	0
				Day 0	2015-08-12	17	5.82	15.1	45.8	78.7	25.9	33	16	166	11.2	86.8	8.8	4.3	0.1	0	14.8	1.5	0.7	0	0
				Day 7	2015-08-19	15.1	5.8	15	46.4	80.1	25.8	32.2	15.4	173	11.5	83.5	12.8	3.6	0	0.1	12.6	1.9	0.5	0	0
				Day 14	2015-08-26	11.1	5.65	14.7	45.1	79.8	26	32.6	15.1	155	11.3	76.9	16.9	5	0.2	1	8.6	1.9	0.6	0	0.1
				Day 28	2015-09-09	11	5.48	14.3	43.8	79.9	26.1	32.6	16.1	146	11.1	74.1	20.9	3.9	0.9	0.2	8.1	2.3	0.4	0.1	0
2 (PO)	A255B Chp	1985-04-25	Male	Prestudy	2015-08-04	10.1	6.06	16.3	49.5	81.7	26.8	32.8	15.5	169*	10	65.8	25	7	1.9	0.3	6.6	2.5	0.7	0.2	0
				Day 0	2015-08-12	13.6	5.94	15.9	48.9	82.3	26.7	32.4	15.3	197	10	78.2	16	5.4	0.1	0.3	10.7	2.2	0.7	0	0
				Day 7	2015-08-19	10.6	5.93	15.7	48.7	82.1	26.6	32.4	15.3	182	10.1	65.7	25.7	7.5	0.7	0.4	7	2.7	0.8	0.1	0
				Day 14	2015-08-26	9.6	5.83	15.6	48.1	82.6	26.7	32.3	15.3	171	9.8	67.6	24.2	6.4	1.5	0.3	6.5	2.3	0.6	0.1	0
				Day 28	2015-09-09	10.1	5.88	15.7	47.6	81	26.7	33	15.8	158	10	68.4	21.8	7.4	2	0.4	6.9	2.2	0.8	0.2	0
2 (PO)	97A006 Chp	1997-09-08	Female	Prestudy	2015-08-04	7.8	5.15	14.1	43.2	83.9	27.3	32.6	14.8	231	10.3	51.5	39.8	4.9	3.5	0.3	4	3.1	0.4	0.3	0
				Day 0	2015-08-12	8.2	4.72	13	38.6	81.7	27.5	33.6	15	204	10.1	68.3	25.4	6	0.2	0.1	5.6	2.1	0.5	0	0
				Day 7	2015-08-19	6.9	4.67	12.9	38.7	83	27.7	33.3	14.9	181	10.7	63	29.1	6.4	1.1	0.4	4.4	2	0.4	0.1	0
				Day 14	2015-08-26	8	4.62	12.9	38.4	83.1	27.8	33.4	14.6	158	10.3	76.8	17.6	3.8	1.5	0.3	6.2	1.4	0.3	0.1	0
				Day 28	2015-09-09	11.3	4.47	12.1	37.3	83.3	27.2	32.6	14.8	189	10.4	87	10.5	2	0.3	0.2	9.8	1.2	0.2	0	0
2 (PO)	A247D Chp	1986-06-10	Female	Prestudy	2015-08-04	10.6	4.15	11.9	35.9	86.6	28.8	33.2	13.9	260	9.9	62.3	29.8	4.4	3.1	0.4	6.6	3.2	0.5	0.3	0
				Day 0	2015-08-12	12	4.17	11.7	35.8	85.8	28.1	32.7	13.8	251	9.5	75.6	20.1	4.1	0	0.2	9.1	2.4	0.5	0	0
				Day 7	2015-08-19	10.3	4.24	11.8	36.9	87	27.9	32.1	13.9	251*²	11	60.5	31.6	4.9	2.7	0.3	6.2	3.2	0.5	0.3	0
				Day 14	2015-08-26	7.4	4.01	11.3	34.8	86.9	28.1	32.4	14.1	227	10.2	67.4	24.8	6.2	1.4	0.2	5	1.8	0.5	0.1	0
				Day 28	2015-09-09	10.3	3.94	11.3	34.3	86.9	28.6	32.9	13.9	214	9.9	51.9	40.3	7.5	0	0.3	5.4	4.2	0.8	0	0
2 (PO)	A208H Chp	1987-08-16	Female	Prestudy	2015-08-04	15.4	5.48	14	43.6	79.5	25.5	32.1	15.8	176*¹	11.8	78.4	15.4	3.3	2.5	0.4	12.1	2.4	0.5	0.4	0.1
				Day 0	2015-08-12	15.9	5.51	14	43.6	79	25.3	32	15.7	196	12.1	77.2	18.9	3.2	0.4	0.3	12.2	3	0.5	0.1	0.1
				Day 7	2015-08-19	14	5.31	13.5	42.8	80.5	25.4	31.6	15.8	184	12.3	65.1	21.7	11.3	1.7	0.2	9.1	3	1.6	0.2	0
				Day 14	2015-08-26	13	5.28	13.4	42.3	80.1	25.3	31.6	15.6	176	12.4	74.4	16	7.8	1.5	0.3	9.7	2.1	1	0.2	0
				Day 28	2015-09-09	14.1	5.19	13.3	41.3	79.7	25.7	32.3	16.1	185	11.6	63.3	25.4	9.7	1.4	0.2	8.9	3.6	1.4	0.2	0
* Platelet count verified by smear review.
¹ Rare large platelets present.
² Few large platelets present.
