# Supplementary material for: The Final (Oral Ebola) Vaccine Trial on Captive Chimpanzees?
Source: Sci Rep. 2017 Mar 9;7:43339. doi: 10.1038/srep43339 (PMC5344013; doi:10.1038/srep43339)
Supplement: Supplementary Dataset S3 [file srep43339-s3.xls]

## Sheet: Sheet1
Group	Patient	Birthdate	Sex	Timepoint	Coll. date	Glucose	BUN	Creatine	Sodium	Potassium	Chloride	Carbon Dixode	Phosphorus	Calcium	Tot. Protein	Albumin	Globulin	Alb/Glob ratio	Tot. Bili	LDH	GGT	ALK Phos	ALT	AST
1 (IM)	A192E Chp	1985-07-27	Male	Prestudy	2015-08-04	114	12	1.2	145	3.5	101	33.4	3.3	9	7.7	2.5	5.2	0.5	0.2	354	55	98	64	63
				Day 0	2015-08-12	98	15	1.2	144	4.3	105	32.3	3.8	9.2	8.1	2.6	5.5	0.5	0.3	289	46	97	60	37
				Day 7	2015-08-19	121	13	1.1	141	4.7	100	32.6	3.2	8.8	7.7	2.5	5.2	0.5	0.2	298	53	87	67	45
				Day 14	2015-08-26	118	13	1.4	142	4.1	101	35.2	3.7	9	7.6	2.5	5.1	0.5	0.2	274	53	84	59	36
				Day 28	2015-09-09	119	14	1.2	142	4.3	100	32.1	3.4	9	7.8	2.6	5.2	0.5	0.2	295	48	81	55	34
1 (IM)	A185F Chp	1985-01-17	Male	Prestudy	2015-08-04	105	13	1	144	3.3	101	33.1	3.2	8.8	7.8	2.4	5.4	0.4	0.3	285	50	85	41	43
				Day 0	2015-08-12	133	12	1	143	3.5	100	36.3	3.1	8.5	7.9	2.4	5.5	0.4	0.3	269	46	79	48	46
				Day 7	2015-08-19	126	13	1.1	142	3.5	100	34.1	2.4	8.2	7.4	2.2	5.2	0.4	0.2	285	42	70	51	42
				Day 14	2015-08-26	134	11	1	144	3	98	39.6	2.3	8.4	7.8	2.3	5.5	0.4	0.3	392	49	70	64	120
				Day 28	2015-09-09	131	12	1.2	141	3.1	98	33.3	2	8.5	7.7	2.3	5.4	0.4	0.2	298	44	75	43	53
1 (IM)	90A015 Chp	1990-12-23	Female	Prestudy	2015-08-04	65	18	1.6	142	3.7	103	29.8	2.4	9.1	7.4	2.2	5.2	0.4	0.2	338	34	74	44	28
				Day 0	2015-08-12	102	16	1.6	142	3.1	104	29.3	2.2	9.4	7.8	2.4	5.4	0.4	0.2	330	32	84	62	27
				Day 7	2015-08-19	116	22	1.4	143	3.7	102	32.3	2.3	9.1	7.4	2.2	5.2	0.4	0.1	270	34	74	65	25
				Day 14	2015-08-26	125	21	1.4	142	3.4	101	33	3.5	9	7.5	2.2	5.3	0.4	0.2	294	33	75	51	24
				Day 28	2015-09-09	137	22	1.5	140	3.2	100	33.4	1.9	8.9	7.2	2.1	5.1	0.4	0.1	253	29	66	48	21
1 (IM)	89A015 Chp	1989-09-30	Female	Prestudy	2015-08-04	110	8	0.8	143	2	95	37.8	2.3	9.1	7.7	2.3	5.4	0.4	0.1	446	36	72	88	69
				Day 0	2015-08-12	132	10	1.1	143	2.1	97	39.3	2.5	9.2	7.8	2.4	5.4	0.4	0.2	549	36	68	157	131
				Day 7	2015-08-19	130	10	0.9	140	2	92	40	2.6	9.3	8.3	2.5	5.8	0.4	0.2	495	34	68	146	97
				Day 14	2015-08-26	138	12	1	142	1.8	93	40.3	3	9.4	8	2.6	5.4	0.5	0.2	565	34	64	170	150
				Day 28	2015-09-09	142	5	0.9	140	2.1	92	41.6	1.6	9.2	7.9	2.5	5.4	0.5	0.1	440	30	61	127	72
2 (PO)	97A012 Chp	1997-10-03	Male	Prestudy	2015-08-04	119	10	1	141	3.9	102	29.8	3	8.8	7.4	2.7	4.7	0.6	0.3	330	46	95	70	48
				Day 0	2015-08-12	107	10	1.2	141	4.1	103	32.5	2.3	8.9	7.6	2.8	4.8	0.6	0.3	308	43	89	68	33
				Day 7	2015-08-19	141	10	1.1	143	4	102	31.7	1.4	9	7.8	2.8	5	0.6	0.2	255	46	88	62	25
				Day 14	2015-08-26	145	8	0.9	141	4	102	33.5	2	8.8	7.3	2.7	4.6	0.6	0.2	274	45	78	65	30
				Day 28	2015-09-09	128	10	1.1	141	3.4	99	33.2	2.4	8.8	7.3	2.8	4.5	0.6	0.3	310	43	86	62	31
2 (PO)	98A003 Chp	1998-01-30	Male	Prestudy	2015-08-04	77	8	1	143	3.6	103	28.5	2.6	9.3	7.6	2.7	4.9	0.6	0.4	382	49	180	52	36
				Day 0	2015-08-12	96	8	1.1	145	3.5	103	31.8	2.9	9.3	7.6	2.8	4.8	0.6	0.4	345	48	151	74	41
				Day 7	2015-08-19	120	7	1	142	3.5	100	34	2.4	9	7.7	2.7	5	0.5	0.3	303	43	136	67	31
				Day 14	2015-08-26	122	6	1	144	3.8	102	34.9	2	9.1	7.5	2.7	4.8	0.6	0.2	297	40	127	58	30
				Day 28	2015-09-09	100	9	1.1	141	3.5	101	31.6	2.5	9.1	7.3	2.7	4.6	0.6	0.2	275	40	126	48	26
2 (PO)	A255B Chp	1985-04-25	Male	Prestudy	2015-08-04	77	11	1.1	143	3.4	103	30.3	1.7	9.1	8	2.6	5.4	0.5	0.2	280	54	166	49	36
				Day 0	2015-08-12	72	9	1.1	142	2.7	101	32.4	1.8	9.4	8.1	2.7	5.4	0.5	0.4	377	54	158	79	74
				Day 7	2015-08-19	96	10	1	143	3.1	100	30.9	1.5	9.2	8.3	2.8	5.5	0.5	0.3	318	64	153	87	54
				Day 14	2015-08-26	91	9	1.2	144	2.9	102	31.6	1.4	9.4	8	2.7	5.3	0.5	0.2	263	57	147	84	42
				Day 28	2015-09-09	87	8	1.2	142	3.1	100	30.3	1.3	9.3	8.1	2.8	5.3	0.5	0.2	268	55	138	54	37
2 (PO)	97A006 Chp	1997-09-08	Female	Prestudy	2015-08-04	84	9	0.8	139	3.7	100	29.4	4.7	9.1	7.8	2.3	5.5	0.4	0.2	271	66	96	90	20
				Day 0	2015-08-12	86	8	0.8	142	3.1	103	28.9	4.4	8.9	7.5	2.3	5.2	0.4	0.2	232	54	75	77	20
				Day 7	2015-08-19	101	10	1	142	3.2	101	32.3	3.9	8.5	7.2	2.2	5	0.4	0.2	236	53	68	86	20
				Day 14	2015-08-26	107	11	0.8	143	2.8	101	35.6	3.3	9	7.6	2.4	5.2	0.5	0.2	274	55	66	84	23
				Day 28	2015-09-09	113	9	0.8	140	2.8	99	29.6	1.8	8.9	7.4	2.4	5	0.5	0.2	278	50	62	92	20
2 (PO)	A247D Chp	1986-06-10	Female	Prestudy	2015-08-04	80	22	1.6	142	3.7	102	29.7	2.1	9.6	7.3	2.2	5.1	0.4	0.2	313	67	130	29	44
				Day 0	2015-08-12	119	19	1.5	143	3.8	105	29.7	3	9.1	7.4	2.2	5.2	0.4	0.2	362	68	126	33	43
				Day 7	2015-08-19	120	21	1.4	141	4.4	100	31.6	3.9	9.3	7.4	2.1	5.3	0.4	0.2	437	80	106	198	51
				Day 14	2015-08-26	115	22	1.4	141	4.2	102	31.6	3.8	9.5	7.1	2.1	5	0.4	0.1	283	79	98	67	26
				Day 28	2015-09-09	105	21	1.5	139	3.5	100	32.3	2.1	9.2	7	2.1	4.9	0.4	0.1	231	75	91	30	20
2 (PO)	A208H Chp	1987-08-16	Female	Prestudy	2015-08-04	89	15	1.2	139	3	98	30.5	4.1	9.1	7.2	2.4	4.8	0.5	0.2	329	42	105	49	30
				Day 0	2015-08-12	127	10	1.2	142	3.2	102	32.5	2.3	9.6	7.9	2.6	5.3	0.5	0.2	331	40	100	59	25
				Day 7	2015-08-19	124	15	1.2	140	3.5	99	32.4	1.9	9.1	7.5	2.4	5.1	0.5	0.1	297	39	90	57	22
				Day 14	2015-08-26	137	15	1.2	141	3.8	100	34.7	1.6	9.6	7.4	2.4	5	0.5	0.1	305	40	84	58	22
				Day 28	2015-09-09	129	14	1.3	138	3.6	98	33.9	1.7	9.2	7.2	2.3	4.9	0.5	0.1	320	39	75	55	23
